# Supplementary material for: Development and Identification of Novel α-Glucosidase Inhibitory Peptides from Mulberry Leaves
Source: Foods. 2023 Oct 26;12(21):3917. doi: 10.3390/foods12213917 (PMC10649714; doi:10.3390/foods12213917)
Supplement: Supplementary file 1 [file foods-12-03917-s001.zip]

Archive with 1 entries (1 files):
- foods-2647336-supplementary.pdf
